# Supplementary material for: Access to Fused Indolines with a Quaternary N,N′‑Aminal Center: Aza-Wacker-Type Cyclization for a Telescoped Reaction Sequence
Source: Org Lett. 2026 Jan 2;28(2):634–9. doi: 10.1021/acs.orglett.5c04647 (PMC12814564; doi:10.1021/acs.orglett.5c04647)
Supplement: Supplementary file 2 [file ol5c04647_si_002.zip]

Archive with 1,554 entries (1,273 files):
- /
- A1/
- 3a/
- 3b/
- 3c/
- 3d/
- 3e/
- 3h/
- 3i/
- 3j/
- 3k/
- 3m/
- 3n/
- 3o/
- 3q/
- 3r/
- 3s/
- 3u/
- 3v/
- 3x/
- 3y/
- 3z/
- 3za/
- 3zb/
- 3zd/
- 3ze/
- 3zh/
- 3zf/
- A1'/
- 3zg/
- A1/A1-H/
- A1/A1-C/
- 3a/3a-C/
- 3a/3a-H/
- 3b/3b-C/
- 3b/3b-H/
- 3c/3c-C/
- 3c/3c-H/
- 3d/3d-C/
- 3d/3d-H/
- 3e/3e-C/
- 3e/3e-H/
- 3h/3h-C/
- 3h/3h-H/
- 3i/3i-C/
- 3i/3i-H/
- 3j/3j-C/
- 3j/3j-H/
- 3k/3k-C/
- 3k/3k-H/
- 3m/3m-C/
- 3m/3m-H/
- 3n/3n-C/
- 3n/3n-H/
- 3o/3o-C/
- 3o/3o-H/
- 3q/3q-C/
- 3q/3q-H/
- 3r/3r-C/
- 3r/3r-H/
- 3s/3s-C/
- 3s/3s-H/
- 3u/3u-C/
- 3u/3u-F/
- 3u/3u-H/
- 3v/3v-C/
- 3v/3v-H/
- 3x/3x-C/
- 3x/3x-H/
- 3y/3y-C/
- 3y/3y-H/
- 3z/3z-C/
- 3z/3z-H/
- 3za/3za-C/
- 3za/3za-H/
- 3zb/3zb-C/
- 3zb/3zb-H/
- 3zd/3zd-C/
- 3zd/3zd-H/
- 3ze/3ze-C/
- 3ze/3ze-F/
- 3ze/3ze-H/
- 3zh/3zh-C/
- 3zh/3zh-H/
- 3zf/3zf-H/
- 3zf/3zf-C/
- A1'/A1'-H/
- A1'/A1'-C/
- 3zg/3zg-C/
- 3zg/3zg-H/
- A1/A1-H/fid
- A1/A1-C/fid
- 3a/3a-HMBC/
- 3a/3a-HMQC/
- 3zh/3zh-HMBC/
- 3zh/3zh-HMQC/
- A1/A1-H/acqu
- A1/A1-C/acqu
- 3a/3a-C/fid
- 3a/3a-H/fid
- 3b/3b-C/fid
- 3b/3b-H/fid
- 3c/3c-C/fid
- 3c/3c-H/fid
- 3d/3d-C/fid
- 3d/3d-H/fid
- 3e/3e-C/fid
- 3e/3e-H/fid
- 3h/3h-C/fid
- 3h/3h-H/fid
- 3i/3i-C/fid
- 3i/3i-H/fid
- 3j/3j-C/fid
- 3j/3j-H/fid
- 3k/3k-C/fid
- 3k/3k-H/fid
- 3m/3m-C/fid
- 3m/3m-H/fid
- 3n/3n-C/fid
- 3n/3n-H/fid
- 3o/3o-C/fid
- 3o/3o-H/fid
- 3q/3q-C/fid
- 3q/3q-H/fid
- 3r/3r-C/fid
- 3r/3r-H/fid
- 3s/3s-C/fid
- 3s/3s-H/fid
- 3u/3u-C/fid
- 3u/3u-F/fid
- 3u/3u-H/fid
- 3v/3v-C/fid
- 3v/3v-H/fid
- 3x/3x-C/fid
- 3x/3x-H/fid
- 3y/3y-C/fid
- 3y/3y-H/fid
- 3z/3z-C/fid
- 3z/3z-H/fid
- 3za/3za-C/fid
- 3za/3za-H/fid
- 3zb/3zb-C/fid
- 3zb/3zb-H/fid
- 3zd/3zd-C/fid
- 3zd/3zd-H/fid
- 3ze/3ze-C/fid
- 3ze/3ze-F/fid
- 3ze/3ze-H/fid
- 3zh/3zh-C/fid
- 3zh/3zh-H/fid
- 3zf/3zf-H/fid
- 3zf/3zf-C/fid
- A1/A1-H/acqus
- A1/A1-H/pdata/
- A1/A1-H/scon2
- A1/A1-C/acqus
- A1/A1-C/pdata/
- A1/A1-C/scon2
- A1'/A1'-H/fid
- A1'/A1'-C/fid
- 3zg/3zg-C/fid
- 3zg/3zg-H/fid
- 3a/3a-C/acqu
- 3a/3a-H/acqu
- 3b/3b-C/acqu
- 3b/3b-H/acqu
- 3c/3c-C/acqu
- 3c/3c-H/acqu
- 3d/3d-C/acqu
- 3d/3d-H/acqu
- 3e/3e-C/acqu
- 3e/3e-H/acqu
- 3h/3h-C/acqu
- 3h/3h-H/acqu
- 3i/3i-C/acqu
- 3i/3i-H/acqu
- 3j/3j-C/acqu
- 3j/3j-H/acqu
- 3k/3k-C/acqu
- 3k/3k-H/acqu
- 3m/3m-C/acqu
- 3m/3m-H/acqu
- 3n/3n-C/acqu
- 3n/3n-H/acqu
- 3o/3o-C/acqu
- 3o/3o-H/acqu
- 3q/3q-C/acqu
- 3q/3q-H/acqu
- 3r/3r-C/acqu
- 3r/3r-H/acqu
- 3s/3s-C/acqu
- 3s/3s-H/acqu
- 3u/3u-C/acqu
- 3u/3u-F/acqu
- 3u/3u-H/acqu
- 3v/3v-C/acqu
- 3v/3v-H/acqu
- 3x/3x-C/acqu
- 3x/3x-H/acqu
- 3y/3y-C/acqu
- 3y/3y-H/acqu
- 3z/3z-C/acqu
- 3z/3z-H/acqu
- 3za/3za-C/acqu
- 3za/3za-H/acqu
- 3zb/3zb-C/acqu
- 3zb/3zb-H/acqu
- 3zd/3zd-C/acqu
- 3zd/3zd-H/acqu
- 3ze/3ze-C/acqu
- 3ze/3ze-F/acqu
- 3ze/3ze-H/acqu
- 3zh/3zh-C/acqu
- 3zh/3zh-H/acqu
- 3zf/3zf-H/acqu
- 3zf/3zf-C/acqu
- A1'/A1'-H/acqu
- A1'/A1'-C/acqu
- 3zg/3zg-C/acqu
- 3zg/3zg-H/acqu
- 3a/3a-C/pdata/
- 3a/3a-C/acqus
- 3a/3a-C/scon2
- 3a/3a-H/pdata/
- 3a/3a-H/acqus
- 3a/3a-H/scon2
- 3b/3b-C/acqus
- 3b/3b-C/pdata/
- 3b/3b-C/scon2
- 3b/3b-H/pdata/
- 3b/3b-H/scon2
- 3b/3b-H/acqus
- 3c/3c-C/pdata/
- 3c/3c-C/scon2
- 3c/3c-C/acqus
- 3c/3c-H/acqus
- 3c/3c-H/pdata/
- 3c/3c-H/scon2
- 3d/3d-C/pdata/
- 3d/3d-C/scon2
- 3d/3d-C/acqus
- 3d/3d-H/pdata/
- 3d/3d-H/scon2
- 3d/3d-H/acqus
- 3e/3e-C/pdata/
- 3e/3e-C/scon2
- 3e/3e-C/acqus
- 3e/3e-H/pdata/
- 3e/3e-H/acqus
- 3e/3e-H/scon2
- 3h/3h-C/pdata/
- 3h/3h-C/acqus
- 3h/3h-C/scon2
- 3h/3h-H/pdata/
- 3h/3h-H/scon2
- 3h/3h-H/acqus
- 3i/3i-C/pdata/
- 3i/3i-C/scon2
- 3i/3i-C/acqus
- 3i/3i-H/pdata/
- 3i/3i-H/scon2
- 3i/3i-H/acqus
- 3j/3j-C/pdata/
- 3j/3j-C/scon2
- 3j/3j-C/acqus
- 3j/3j-H/pdata/
- 3j/3j-H/scon2
- 3j/3j-H/acqus
- 3k/3k-C/pdata/
- 3k/3k-C/scon2
- 3k/3k-C/acqus
- 3k/3k-H/pdata/
- 3k/3k-H/scon2
- 3k/3k-H/acqus
- 3m/3m-C/pdata/
- 3m/3m-C/scon2
- 3m/3m-C/acqus
- 3m/3m-H/pdata/
- 3m/3m-H/scon2
- 3m/3m-H/acqus
- 3n/3n-C/pdata/
- 3n/3n-C/scon2
- 3n/3n-C/acqus
- 3n/3n-H/pdata/
- 3n/3n-H/scon2
- 3n/3n-H/acqus
- 3o/3o-C/pdata/
- 3o/3o-C/scon2
- 3o/3o-C/acqus
- 3o/3o-H/pdata/
- 3o/3o-H/scon2
- 3o/3o-H/acqus
- 3q/3q-C/pdata/
- 3q/3q-C/scon2
- 3q/3q-C/acqus
- 3q/3q-H/pdata/
- 3q/3q-H/scon2
- 3q/3q-H/acqus
- 3r/3r-C/pdata/
- 3r/3r-C/scon2
[truncated: 1,254 more entries]
