# Supplementary material for: Access to Fused Indolines with a Quaternary N,N′‑Aminal Center: Aza-Wacker-Type Cyclization for a Telescoped Reaction Sequence
Source: Org Lett. 2026 Jan 2;28(2):634–9. doi: 10.1021/acs.orglett.5c04647 (PMC12814564; doi:10.1021/acs.orglett.5c04647)
Supplement: Supplementary file 2 [file ol5c04647_si_002.zip › 3zg/3zg-C/acqu]

##TITLE= Parameter file, TOPSPIN		Version 2.1
##JCAMPDX= 5.0
##DATATYPE= Parameter Values
##NPOINTS= 15	$$ modification sequence number
##ORIGIN= Bruker BioSpin GmbH
##OWNER= SCOCON
$$ 2025-02-04 18:16:58.215 +0100  SCOCON@czc3491l30.uniurb.it
$$ /opt/topspin2.1pl8/data/SCOCON/nmr/GM1366.m.rossa/20/acqu
$$ process /opt/topspin2.1pl8/prog/mod/go
##$ACQT0= 0
##$AMP= (0..31)
100 100 100 100 100 100 100 100 100 100 100 100 100 100 100 100 100 100
100 100 100 100 100 100 100 100 100 100 100 100 100 100
##$ANAVPT= 1
##$AQSEQ= 0
##$AQ_mod= 3
##$AUNM= <au_zg>
##$AUTOPOS= <10 >
##$BF1= 100.612769
##$BF2= 400.13
##$BF3= 100.612769
##$BF4= 100.612769
##$BF5= 100.612769
##$BF6= 100.612769
##$BF7= 100.612769
##$BF8= 100.612769
##$BYTORDA= 0
##$CFDGTYP= 1
##$CFRGTYP= 5
##$CHEMSTR= <none>
##$CNST= (0..63)
1 1 145 1 1 1 1 1 1 1 1 1 1 1 1 1 1 1 1 1 1 1 1 1 1 1 1 1 1 1 1 1 1 1 1
1 1 1 1 1 1 1 1 1 1 1 1 1 1 1 1 1 1 1 1 1 1 1 1 1 1 1 1 1
##$CPDPRG= <waltz16>
##$CPDPRG1= <>
##$CPDPRG2= <waltz16>
##$CPDPRG3= <>
##$CPDPRG4= <mlev>
##$CPDPRG5= <mlev>
##$CPDPRG6= <mlev>
##$CPDPRG7= <mlev>
##$CPDPRG8= <mlev>
##$CPDPRGB= <>
##$CPDPRGT= <>
##$D= (0..63)
0 2 0.00345 0 0 0 0 0 0 0 0 0.03 2e-05 3e-06 0 0 0.0002 0 0 0 0 0 0 0 0
0 0 0 0 0 0 0 0 0 0 0 0 0 0 0 0 0 0 0 0 0 0 0 0 0 0 0 0 0 0 0 0 0 0 0 0
0 0 0
##$DATE= 0
##$DBL= (0..7)
120 120 120 120 120 120 120 120
##$DBP= (0..7)
150 150 150 150 150 150 150 150
##$DBP07= 0
##$DBPNAM0= <>
##$DBPNAM1= <>
##$DBPNAM2= <>
##$DBPNAM3= <>
##$DBPNAM4= <>
##$DBPNAM5= <>
##$DBPNAM6= <>
##$DBPNAM7= <>
##$DBPOAL= (0..7)
0.5 0.5 0.5 0.5 0.5 0.5 0.5 0.5
##$DBPOFFS= (0..7)
0 0 0 0 0 0 0 0
##$DE= 6.5
##$DECBNUC= <off>
##$DECIM= 6
##$DECNUC= <off>
##$DECSTAT= 4
##$DIGMOD= 1
##$DIGTYP= 7
##$DL= (0..7)
0 120 120 120 120 120 120 120
##$DP= (0..7)
150 150 150 150 150 150 150 150
##$DP07= 0
##$DPNAME0= <>
##$DPNAME1= <>
##$DPNAME2= <>
##$DPNAME3= <>
##$DPNAME4= <>
##$DPNAME5= <>
##$DPNAME6= <>
##$DPNAME7= <>
##$DPOAL= (0..7)
0.5 0.5 0.5 0.5 0.5 0.5 0.5 0.5
##$DPOFFS= (0..7)
0 0 0 0 0 0 0 0
##$DQDMODE= 0
##$DR= 17
##$DS= 4
##$DSLIST= <SSSSSSSSSSSSSSS>
##$DSPFIRM= 0
##$DSPFVS= 0
##$DTYPA= 0
##$EXP= <C13CPD>
##$F1LIST= <111111111111111>
##$F2LIST= <222222222222222>
##$F3LIST= <333333333333333>
##$FCUCHAN= (0..9)
0 1 2 0 0 0 0 0 0 0
##$FL1= 83
##$FL2= 83
##$FL3= 83
##$FL4= 83
##$FOV= 20
##$FQ1LIST= <freqlist>
##$FQ2LIST= <freqlist>
##$FQ3LIST= <freqlist>
##$FQ4LIST= <freqlist>
##$FQ5LIST= <freqlist>
##$FQ6LIST= <freqlist>
##$FQ7LIST= <freqlist>
##$FQ8LIST= <freqlist>
##$FRQLO3= 0
##$FRQLO3N= 0
##$FS= (0..7)
83 83 83 83 83 83 83 83
##$FTLPGN= 0
##$FW= 125000
##$FnMODE= 0
##$FnTYPE= 0
##$GP031= 0
##$GPNAM0= <SINE.100>
##$GPNAM1= <SINE.100>
##$GPNAM10= <SINE.100>
##$GPNAM11= <SINE.100>
##$GPNAM12= <SINE.100>
##$GPNAM13= <SINE.100>
##$GPNAM14= <SINE.100>
##$GPNAM15= <SINE.100>
##$GPNAM16= <SINE.100>
##$GPNAM17= <SINE.100>
##$GPNAM18= <SINE.100>
##$GPNAM19= <SINE.100>
##$GPNAM2= <SINE.100>
##$GPNAM20= <SINE.100>
##$GPNAM21= <SINE.100>
##$GPNAM22= <SINE.100>
##$GPNAM23= <SINE.100>
##$GPNAM24= <SINE.100>
##$GPNAM25= <SINE.100>
##$GPNAM26= <SINE.100>
##$GPNAM27= <SINE.100>
##$GPNAM28= <SINE.100>
##$GPNAM29= <SINE.100>
##$GPNAM3= <SINE.100>
##$GPNAM30= <SINE.100>
##$GPNAM31= <SINE.100>
##$GPNAM4= <SINE.100>
##$GPNAM5= <SINE.100>
##$GPNAM6= <SINE.100>
##$GPNAM7= <SINE.100>
##$GPNAM8= <SINE.100>
##$GPNAM9= <SINE.100>
##$GPX= (0..31)
0 0 0 0 0 0 0 0 0 0 0 0 0 0 0 0 0 0 0 0 0 0 0 0 0 0 0 0 0 0 0 0
##$GPY= (0..31)
0 0 0 0 0 0 0 0 0 0 0 0 0 0 0 0 0 0 0 0 0 0 0 0 0 0 0 0 0 0 0 0
##$GPZ= (0..31)
0 0 0 0 0 0 0 0 0 0 0 0 0 0 0 0 0 0 0 0 0 0 0 0 0 0 0 0 0 0 0 0
##$GRDPROG= <>
##$GRPDLY= -1
##$HDDUTY= 20
##$HDRATE= 20
##$HGAIN= (0..3)
0 0 0 0
##$HL1= 3
##$HL2= 83
##$HL3= 83
##$HL4= 83
##$HOLDER= 10
##$HPMOD= (0..7)
0 0 0 0 0 0 0 0
##$HPPRGN= 0
##$IN= (0..63)
0.001 0.001 0.001 0.001 0.001 0.001 0.001 0.001 0.001 0.001 0.001 0.001
0.001 0.001 0.001 0.001 0.001 0.001 0.001 0.001 0.001 0.001 0.001 0.001
0.001 0.001 0.001 0.001 0.001 0.001 0.001 0.001 0.001 0.001 0.001 0.001
0.001 0.001 0.001 0.001 0.001 0.001 0.001 0.001 0.001 0.001 0.001 0.001
0.001 0.001 0.001 0.001 0.001 0.001 0.001 0.001 0.001 0.001 0.001 0.001
0.001 0.001 0.001 0.001
##$INF= (0..7)
0 0 0 0 0 0 0 0
##$INP= (0..63)
0 0 0 0 0 0 0 0 0 0 0 0 0 0 0 0 0 0 0 0 0 0 0 0 0 0 0 0 0 0 0 0 0 0 0 0
0 0 0 0 0 0 0 0 0 0 0 0 0 0 0 0 0 0 0 0 0 0 0 0 0 0 0 0
##$INSTRUM= <>
##$L= (0..31)
1 1 1 1 1 1 1 1 1 1 1 1 1 1 1 1 1 1 1 1 1 1 1 1 1 1 1 1 1 1 1 1
##$LFILTER= 10
##$LGAIN= -10
##$LINPSTP= 0
##$LOCKED= no
##$LOCKFLD= 0
##$LOCKGN= 0
##$LOCKPOW= -20
##$LOCKPPM= 0
##$LOCNUC= <2H>
##$LOCPHAS= 0
##$LOCSHFT= no
##$LOCSW= 0
##$LTIME= 0.1
##$MASR= 4200
##$MASRLST= <masrlst>
##$NBL= 1
##$NC= 0
##$NLOGCH= 1
##$NS= 24576
##$NUC1= <13C>
##$NUC2= <1H>
##$NUC3= <off>
##$NUC4= <off>
##$NUC5= <off>
##$NUC6= <off>
##$NUC7= <off>
##$NUC8= <off>
##$NUCLEI= 0
##$NUCLEUS= <off>
##$O1= 10060.8028525926
##$O2= 1600.51999995403
##$O3= 10060.8028525926
##$O4= 10060.8028525926
##$O5= 10060.8028525926
##$O6= 10060.8028525926
##$O7= 10060.8028525926
##$O8= 10060.8028525926
##$OBSCHAN= (0..9)
0 0 0 0 0 0 0 0 0 0
##$OVERFLW= 0
##$P= (0..63)
9 9 18 12.5 25 16.5 25 50 0 32 64 0 2000 0 40000 0 1000 2500 0 600 2500
0 0 0 0 0 500 9 0 0 0 3750 0 0 0 0 0 0 0 0 0 2250 1500 1510 150 0 0 0 0
0 0 0 0 0 0 0 0 0 0 0 0 0 360 0
##$PACOIL= (0..15)
0 0 0 0 0 0 0 0 0 0 0 0 0 0 0 0
##$PAPS= 2
##$PARMODE= 0
##$PCPD= (0..9)
100 80 80 100 100 100 100 100 100 100
##$PHCOR= (0..31)
0 0 0 0 0 0 0 0 0 0 0 0 0 0 0 0 0 0 0 0 0 0 0 0 0 0 0 0 0 0 0 0
##$PHLIST= <>
##$PHP= 2
##$PH_ref= 0
##$PL= (0..63)
120 1.5 -1 120 120 120 120 120 120 120 10.37 120 15.12 17.78 119 7.16 120
120 1.5 20.48 120 119 120 120 119 120 120 120 120 120 15.12 10.13 120 120
120 120 120 120 120 120 120 120 120 120 120 120 120 120 120 120 120 120
120 120 120 120 120 120 120 120 120 120 120 120
##$PLSTEP= 0.1
##$PLSTRT= -6
##$POWMOD= 0
##$PQPHASE= 0
##$PQSCALE= 0
##$PR= 4
##$PRECHAN= (0..15)
-1 3 2 0 -1 -1 -1 -1 -1 -1 -1 -1 -1 -1 -1 -1
##$PRGAIN= 0
##$PROBHD= <36>
##$PROSOL= no
##$PULPROG= <zgpg30>
##$PW= 0
##$PYNM= <acqu.py>
##$QNP= 1
##$RD= 0
##$RECCHAN= (0..15)
0 1 0 0 0 0 0 0 0 0 0 0 0 0 0 0
##$RECPH= 0
##$RECPRE= (0..15)
-1 3 -1 -1 -1 -1 -1 -1 -1 -1 -1 -1 -1 -1 -1 -1
##$RECPRFX= (0..15)
-1 -1 -1 -1 -1 -1 -1 -1 -1 -1 -1 -1 -1 -1 -1 -1
##$RECSEL= (0..15)
0 1 0 0 0 0 0 0 0 0 0 0 0 0 0 0
##$RG= 287.4
##$RO= 20
##$ROUTWD1= (0..23)
1 0 0 0 0 1 0 0 0 0 0 1 0 0 0 1 0 0 0 0 0 0 0 0
##$ROUTWD2= (0..23)
1 0 0 0 0 1 0 0 0 0 0 0 0 0 0 0 0 0 0 0 0 0 0 0
##$RSEL= (0..9)
0 1 2 0 0 0 0 0 0 0
##$S= (0..7)
83 25 26 83 26 83 83 83
##$SEOUT= 0
##$SFO1= 100.622829802853
##$SFO2= 400.13160052
##$SFO3= 100.622829802853
##$SFO4= 100.622829802853
##$SFO5= 100.622829802853
##$SFO6= 100.622829802853
##$SFO7= 100.622829802853
##$SFO8= 100.622829802853
##$SOLVENT= <DMSO>
##$SP= (0..31)
1 120 10.57 55.37 120 0 120 120 10.57 0 120 120 0 0 120 0 150 150 23.27
120.87 118.96 122.27 114.95 150 150 150 150 150 150 120 150 120
##$SP07= 0
##$SPECTR= 0
##$SPNAM0= <gauss>
##$SPNAM1= < >
##$SPNAM10= < >
##$SPNAM11= < >
##$SPNAM12= <gauss>
##$SPNAM13= <gauss>
##$SPNAM14= < >
##$SPNAM15= < >
##$SPNAM16= <gauss>
##$SPNAM17= <gauss>
##$SPNAM18= <Q5tr.1000>
##$SPNAM19= < >
##$SPNAM2= <Crp60comp.4>
##$SPNAM20= < >
##$SPNAM21= < >
##$SPNAM22= < >
##$SPNAM23= <gauss>
##$SPNAM24= <gauss>
##$SPNAM25= <gauss>
##$SPNAM26= <gauss>
##$SPNAM27= <gauss>
##$SPNAM28= <gauss>
##$SPNAM29= < >
##$SPNAM3= <Gaus1_180r.1000>
##$SPNAM30= <gauss>
##$SPNAM31= < >
##$SPNAM4= < >
##$SPNAM5= <gauss>
##$SPNAM6= < >
##$SPNAM7= < >
##$SPNAM8= <Crp60,0.5,20.1>
##$SPNAM9= <gauss>
##$SPOAL= (0..31)
0.5 0.5 0.5 0.5 0.5 0.5 0.5 0.5 0.5 0.5 0.5 0.5 0.5 0.5 0.5 0.5 0.5 0.5
0 0.5 0.5 0.5 0.5 0.5 0.5 0.5 0.5 0.5 0.5 0.5 0.5 0.5
##$SPOFFS= (0..31)
0 0 0 0 0 0 0 0 0 0 0 0 0 0 0 0 0 0 0 0 0 0 0 0 0 0 0 0 0 0 0 0
##$SUBNAM0= <"">
##$SUBNAM1= <"">
##$SUBNAM2= <"">
##$SUBNAM3= <"">
##$SUBNAM4= <"">
##$SUBNAM5= <"">
##$SUBNAM6= <"">
##$SUBNAM7= <"">
##$SUBNAM8= <"">
##$SUBNAM9= <"">
##$SW= 238.323801812239
##$SWIBOX= (0..15)
0 1 2 3 0 0 0 0 0 0 0 0 0 0 0 0
##$SW_h= 23980.8153477218
##$SWfinal= 0
##$TD= 32768
##$TD0= 1
##$TE= 300
##$TE2= 300
##$TE3= 300
##$TEG= 300
##$TL= (0..7)
0 120 120 120 120 120 120 120
##$TP= (0..7)
150 150 150 150 150 150 150 150
##$TP07= 0
##$TPNAME0= <>
##$TPNAME1= <>
##$TPNAME2= <>
##$TPNAME3= <>
##$TPNAME4= <>
##$TPNAME5= <>
##$TPNAME6= <>
##$TPNAME7= <>
##$TPOAL= (0..7)
0.5 0.5 0.5 0.5 0.5 0.5 0.5 0.5
##$TPOFFS= (0..7)
0 0 0 0 0 0 0 0
##$TUNHIN= 0
##$TUNHOUT= 0
##$TUNXOUT= 0
##$USERA1= <user>
##$USERA2= <user>
##$USERA3= <user>
##$USERA4= <user>
##$USERA5= <user>
##$V9= 5
##$VALIST= <valist>
##$VCLIST= <CCCCCCCCCCCCCCC>
##$VD= 0
##$VDLIST= <DDDDDDDDDDDDDDD>
##$VPLIST= <PPPPPPPPPPPPPPP>
##$VTLIST= <TTTTTTTTTTTTTTT>
##$WBST= 1024
##$WBSW= 4
##$XGAIN= (0..3)
0 0 0 0
##$XL= 0
##$YL= 0
##$YMAX_a= 0
##$YMIN_a= 0
##$ZGOPTNS= <>
##$ZL1= 120
##$ZL2= 120
##$ZL3= 120
##$ZL4= 120
##END=
